# Supplementary material for: Testosterone-induced metabolic changes in seminal vesicle epithelium modify seminal plasma components with potential to improve sperm motility
Source: eLife. 2025 Dec 18;13:RP95541. doi: 10.7554/eLife.95541 (PMC12714332; doi:10.7554/eLife.95541)
Supplement: Figure 5—figure supplement 1—source data 3. [file elife-95541-fig5-figsupp1-data3.zip]

Archive with 4 entries (4 files):
- Figure 5 S1 Tublin.tiff
- __MACOSX/._Figure 5 S1 Tublin.tiff
- Figure 5 S1 ACLY.tiff
- __MACOSX/._Figure 5 S1 ACLY.tiff
