# Supplementary material for: Testosterone-induced metabolic changes in seminal vesicle epithelium modify seminal plasma components with potential to improve sperm motility
Source: eLife. 2025 Dec 18;13:RP95541. doi: 10.7554/eLife.95541 (PMC12714332; doi:10.7554/eLife.95541)
Supplement: Figure 7—source data 4. [file elife-95541-fig7-data4.zip]

Archive with 8 entries (8 files):
- Figure 7C Tublin.tiff
- __MACOSX/._Figure 7C Tublin.tiff
- Figure 7A ACLY.tiff
- __MACOSX/._Figure 7A ACLY.tiff
- Figure 7A Tublin.tiff
- __MACOSX/._Figure 7A Tublin.tiff
- Figure 7C ACLY.tiff
- __MACOSX/._Figure 7C ACLY.tiff
